# Supplementary material for: N-Alkylation of Anthracycline Antibiotics by Natural Sesquiterpene Lactones as a Way to Obtain Antitumor Agents with Reduced Side Effects
Source: Biomedicines. 2021 May 13;9(5):547. doi: 10.3390/biomedicines9050547 (PMC8153121; doi:10.3390/biomedicines9050547)
Supplement: Supplementary file 1 [file biomedicines-09-00547-s001.zip]

Archive with 1 entries (1 files):
- biomedicines-1169422-supplementary.pdf
